# Supplementary material for: Consumption of Galactose by Trypanosoma cruzi Epimastigotes Generates Resistance against Oxidative Stress
Source: Pathogens. 2022 Oct 11;11(10):1174. doi: 10.3390/pathogens11101174 (PMC9611177; doi:10.3390/pathogens11101174)
Supplement: Supplementary file 1 [file pathogens-11-01174-s001.zip]

Archive with 1 entries (1 files):
- pathogens-1900985-supplementary.pdf
